# Supplementary material for: Copulation Duration and Sperm Precedence with Reference to Larval Diapause Induction in Monochamus alternatus Hope (Coleoptera: Cerambycidae)
Source: Insects. 2024 Apr 8;15(4):255. doi: 10.3390/insects15040255 (PMC11050047; doi:10.3390/insects15040255)
Supplement: Supplementary file 1 [file insects-15-00255-s001.zip]

Archive with 2 entries (2 files):
- Table_S1.zip
- Table_S2.zip
